# Supplementary material for: Size-Controllable Prussian Blue Nanoparticles Using Pluronic Series for Improved Antioxidant Activity and Anti-Inflammatory Efficacy
Source: Antioxidants (Basel). 2022 Dec 2;11(12):2392. doi: 10.3390/antiox11122392 (PMC9774457; doi:10.3390/antiox11122392)
Supplement: Supplementary file 1 [file antioxidants-11-02392-s001.zip]

Archive with 1 entries (1 files):
- antioxidants-2020527-supplementary.pdf
